# Supplementary material for: Effects of Housing Density in Five Inbred Strains of Mice
Source: PLoS One. 2014 Mar 21;9(3):e90012. doi: 10.1371/journal.pone.0090012 (PMC3962340; doi:10.1371/journal.pone.0090012)
Supplement: Table S1 — Body Weight 131029. Table S1A: Weight of mice (g) at specific ages during the 3-month timeframe. Table S1B: Weight of mice (g) at specific ages during the 8-month timeframe. (XLSX) [file pone.0090012.s003.xlsx]

## Sheet: 3-month timeframe
Table S5A. Weight of mice (g) at specific ages during the 3-month timeframe
Timeframe	Strain				Age of mice
		Sex	Cage type	Density group*	5 weeks		7 weeks		9 weeks		11 weeks		13 weeks
					Mean	SEM	Mean	SEM	Mean	SEM	Mean	SEM	Mean	SEM
3-month	129S1/SvImJ	Female	Duplex	1	16.675	0.406505	17.5141	0.306177	17.4929	0.494102	18.6578	0.387518	19.5222	0.391317
				2	17.8206	0.292101	18.3972	0.328633	18.795	0.398	20.0267	0.375175	20.7276	0.33342
				3	17.6117	0.23349	18.1578	0.330075	17.8356	0.416127	19.6511	0.352929	20.88	0.441926
				4	17.62	0.374224	18.0629	0.336216	18.5688	0.460812	19.5753	0.310643	20.4182	0.343581
			Shoebox	1	15.97	0.325608	16.6439	0.259213	16.4994	0.308146	17.6256	0.304355	18.1622	0.323514
				2	16.5617	0.382177	17.6528	0.375355	17.0383	0.439577	18.0106	0.439332	18.7222	0.467401
				3	17.8817	0.311531	18.9894	0.35924	18.2828	0.344324	19.1467	0.397827	19.7956	0.40085
				4	17.8822	0.269337	18.845	0.31349	18.6233	0.336618	19.2889	0.391397	20.0359	0.426666
		Male	Duplex	1	21.4778	0.337553	22.7428	0.440956	23.5739	0.436389	25.0811	0.5904	25.9578	0.533603
				2	21.2867	0.317303	22.1644	0.413171	22.9467	0.440145	24.6039	0.523367	25.3906	0.536212
				3	21.9561	0.329062	24	0.414606	24.1244	0.419898	25.6772	0.41769	27.2222	0.429805
				4	21.8017	0.373498	23.5683	0.394019	24.1028	0.578324	25.6922	0.585068	26.6961	0.645718
			Shoebox	1	20.5278	0.45886	22.6811	0.490973	22.3089	0.465666	23.6367	0.513889	24.8389	0.563126
				2	20.3906	0.54361	22.2371	0.621371	21.9783	0.700901	22.7694	0.606701	23.8318	0.627604
				3	21.0861	0.375016	23.0006	0.34779	23.4061	0.450737	24.7978	0.489284	25.8622	0.538695
				4	20.1906	0.384795	22.1578	0.489746	22.3606	0.510547	23.4489	0.542297	24.35	0.544112
	A/J	Female	Duplex	1	17.1561	0.297726	18.9128	0.407813	19.8278	0.422368	20.9067	0.460838	22.1944	0.501962
				2	16.9478	0.308659	18.5567	0.349882	19.5378	0.373135	20.6806	0.374109	21.87	0.44382
				3	17.0867	0.444782	18.4872	0.317468	19.3172	0.367998	20.6822	0.411346	21.7072	0.474582
				4	17.4911	0.305136	19.1428	0.368052	20.24	0.390845	21.9867	0.466197	22.6894	0.544983
			Shoebox	1	17.7256	0.295846	19.5578	0.350013	19.9883	0.480833	21.5389	0.46879	22.5206	0.525262
				2	17.8417	0.274642	19.7767	0.362013	20.3822	0.37684	21.8483	0.437328	23.0661	0.507407
				3	17.5456	0.40421	19.6111	0.427078	20.3922	0.487429	21.6461	0.549319	22.2778	0.515497
				4	17.7017	0.280621	19.4811	0.315729	20.3539	0.372181	21.815	0.394324	22.6294	0.396866
		Male	Duplex	1	20.5883	0.379136	22.3406	0.481966	23.0422	0.494502	24.5311	0.495653	25.6917	0.591642
				2	20.6644	0.380072	22.5967	0.411062	23.2244	0.48553	24.5078	0.593837	25.8472	0.680354
				3	20.5983	0.415744	22.4306	0.464289	23.0194	0.428881	24.3511	0.460185	26.7544	0.583112
				4	20.3033	0.418072	22.155	0.405565	23.1622	0.365811	24.6756	0.396422	26.2822	0.457294
			Shoebox	1	19.5594	0.4657	21.5053	0.506461	21.6089	0.539709	23.3606	0.627473	24.9617	0.65031
				2	19.8253	0.382587	22.0941	0.411342	22.4783	0.3893	24.0606	0.448384	25.8794	0.514245
				3	20.4047	0.290402	22.0133	0.476072	22.8241	0.507962	24.76	0.619988	26.5117	0.634805
				4	20.0583	0.304306	21.9672	0.430515	22.8767	0.463899	24.5772	0.59626	26.33	0.711896
	BALB/cByJ	Female	Duplex	1	18.4317	0.35791	19.6011	0.384398	19.2617	0.396745	21.2789	0.39675	22.3311	0.394308
				2	18.9356	0.277822	20.0194	0.281528	20.3722	0.550299	21.6771	0.380898	22.5778	0.285538
				3	19.0989	0.245662	20.3528	0.27105	20.3044	0.34724	21.8928	0.265266	22.6337	0.322433
				4	19.0517	0.258486	20.5444	0.321788	20.1283	0.330108	21.6078	0.306748	22.3722	0.393781
			Shoebox	1	17.5244	0.393788	19.1218	0.335009	19.5559	0.365222	20.9535	0.322698	22.235	0.417105
				2	18.4472	0.264108	19.7111	0.257894	19.7089	0.278251	21.4006	0.288813	22.5039	0.312957
				3	18.16	0.242257	19.3483	0.340601	19.9567	0.343531	21.1528	0.289195	22.665	0.37339
				4	17.8289	0.293708	19.2906	0.291368	19.9306	0.304834	20.9844	0.373615	22.5106	0.384976
		Male	Duplex	1	22.1833	0.323869	24.3806	0.315616	24.4156	0.279255	26.6228	0.369739	27.0272	0.3766
				2	22.9267	0.28727	25.2583	0.306271	25.8567	0.320116	28.0083	0.29268	28.3617	0.402915
				3	21.3272	0.321005	23.9306	0.251414	24.2217	0.371292	26.6775	0.207076	27.385	0.214699
				4	23.0611	0.394558	25.79	0.385162	26.0789	0.44808	28.1989	0.412131	28.3239	0.427443
			Shoebox	1	21.5106	0.378173	24.095	0.316061	25.1328	0.288649	26.3844	0.585445	29.0194	0.310966
				2	22.6778	0.193157	25.0072	0.273373	25.7889	0.267545	27.4878	0.35214	28.7172	0.274636
				3	21.9767	0.316212	24.4206	0.261262	25.3528	0.320224	26.7728	0.399981	28.12	0.440264
				4	21.1611	0.266613	23.6233	0.216165	24.5489	0.299017	25.735	0.287156	27.1172	0.310441
	C57BL/6J	Female	Duplex	1	18.1183	0.239845	19.4239	0.195248	19.5172	0.23245	20.7744	0.324854	21.9	0.326277
				2	18.2361	0.207566	19.375	0.198574	19.4311	0.19558	20.6972	0.261575	22.1767	0.314593
				3	17.5339	0.244749	18.7128	0.240529	18.81	0.301481	19.6956	0.339806	21.2394	0.366612
				4	17.8188	0.217624	19.1261	0.266272	19.2617	0.272649	20.375	0.325942	21.8428	0.413178
			Shoebox	1	18.12	0.20147	19.2394	0.180228	19.5839	0.149754	20.8422	0.286975	22.1744	0.303792
				2	17.9933	0.29001	19.3189	0.310268	19.7694	0.267711	20.8983	0.36629	22.3406	0.430044
				3	18.0172	0.235358	19.3828	0.280782	19.8022	0.306282	20.7589	0.294955	21.9756	0.37279
				4	17.99	0.240018	18.9933	0.283174	19.3139	0.24735	20.3089	0.325997	21.7589	0.404173
		Male	Duplex	1	23.4167	0.263625	25.9167	0.324198	26.5083	0.388051	28.1833	0.402606	30.3217	0.397499
				2	23.37	0.352709	25.4667	0.436709	26.5656	0.466693	27.9428	0.546223	30.0506	0.61469
				3	23.2533	0.249809	25.8061	0.318597	26.625	0.432897	28.4417	0.419567	30.1067	0.54026
				4	22.2794	0.29402	24.8428	0.353319	25.8072	0.389125	27.2367	0.395163	29.0994	0.448206
			Shoebox	1	22.8628	0.355234	25.8167	0.434118	26.5044	0.452058	28.5556	0.528023	30.5144	0.513202
				2	22.6222	0.395988	25.2617	0.466265	25.7811	0.536827	28.0078	0.634912	29.8278	0.669515
				3	22.3194	0.389985	24.9983	0.366175	25.9389	0.441321	27.8111	0.523308	29.9517	0.639088
				4	23.2525	0.369782	25.7728	0.424477	26.7933	0.494457	28.3011	0.60056	30.74	0.637512
	DBA/2J	Female	Duplex	1	15.735	0.51302	17.7333	0.361837	18.4422	0.347458	20.0894	0.400395	21.5628	0.519689
				2	16.8694	0.222876	19.1783	0.255106	20.0639	0.215237	21.6267	0.286235	22.8267	0.340675
				3	16.6922	0.368847	19.7989	0.382167	20.2589	0.470505	22.1183	0.401247	23.8467	0.343921
				4	15.6367	0.458265	18.32	0.424316	19.4639	0.35863	21.2372	0.419833	22.1011	0.491944
			Shoebox	1	16.8171	0.361743	18.7778	0.384383	19.19	0.355387	20.6333	0.404612	22.3329	0.510505
				2	18.0406	0.393676	20.4322	0.383317	20.6865	0.333301	22.0529	0.286092	24.1333	0.450277
				3	18.3283	0.351795	20.72	0.415581	21.5389	0.294009	22.5544	0.373554	24.3006	0.480649
				4	17.9394	0.374759	20.5422	0.47375	20.7711	0.531169	22.1506	0.512334	23.85	0.4814
		Male	Duplex	1	15.735	0.51302	17.7333	0.361837	18.4422	0.347458	20.0894	0.400395	21.5628	0.519689
				2	16.8694	0.222876	19.1783	0.255106	20.0639	0.215237	21.6267	0.286235	22.8267	0.340675
				3	16.6922	0.368847	19.7989	0.382167	20.2589	0.470505	22.1183	0.401247	23.8467	0.343921
				4	15.6367	0.458265	18.32	0.424316	19.4639	0.35863	21.2372	0.419833	22.1011	0.491944
			Shoebox	1	19.4906	0.614479	23.0211	0.600112	24.3094	0.620032	26.5806	0.660077	28.4839	0.683746
				2	20.0033	0.529908	24.6033	0.434422	25.9644	0.496755	28.1211	0.518685	30.5989	0.581709
				3	19.5367	0.578344	23.1022	0.520069	24.9583	0.601224	26.5889	0.676939	28.6639	0.832394
				4	19.9639	0.558888	24.1356	0.433494	25.8717	0.407672	28.1672	0.406846	29.9861	0.457262
All values = mean ± SEM.
N = 16–18 for each strain/sex/cage/density group.
*Floor space per mouse (in2) for duplex, shoebox cages: Density group 1 (12.9, 13.0), Density group 2 (7.4, 7.8); Density group 3 (5.7, 5.6); Density group 4 (4.7, 4.9).

## Sheet: 8-month timeframe
Table S5B. Weight of mice (g) at specific ages during the 8-month timeframe
Timeframe	Strain	Sex	Cage type	Density group*	Age of mice
					7 weeks		11 weeks		15 weeks		19 weeks		23 weeks		27 weeks		31 weeks		35 weeks
					Mean	SEM	Mean	SEM	Mean	SEM	Mean	SEM	Mean	SEM	Mean	SEM	Mean	SEM	Mean	SEM
8-month	129S1/SvImJ	Female	Duplex	1	18.4172	0.404775	20.0461	0.468464	20.9394	0.468988	21.3833	0.594758	22.6789	0.642142	23.2733	0.667902	22.9322	0.590716	23.1818	0.487904
				2	18.6239	0.381178	20.6011	0.43702	21.8678	0.282416	22.2217	0.358713	23.5689	0.41148	23.9778	0.323367	24.0728	0.310886	24.8478	0.389653
				3	18.645	0.411037	20.1917	0.459187	21.7567	0.500869	21.8294	0.564249	22.4483	0.668191	22.9261	0.79257	22.3376	0.531693	24.245	0.703257
				4	19.055	0.420487	20.5189	0.423234	21.6622	0.614134	22.635	0.587409	23.675	0.711839	24.4878	0.789925	24.3989	0.691043	25.1783	0.666391
			Shoebox	1	17.4522	0.501767	18.9667	0.567622	20.1372	0.549335	20.4722	0.543723	21.2139	0.460342	22.0322	0.435533	21.5761	0.470442	22.2733	0.510551
				2	18.2472	0.569056	19.8078	0.573694	20.5683	0.616104	20.9978	0.704905	22.0456	0.735332	22.4629	0.689121	22.55	0.741713	23.4683	0.854273
				3	19.1111	0.51527	21.0872	0.486214	22.0617	0.490956	22.8567	0.579366	23.7572	0.625263	24.9172	0.706103	24.3239	0.595558	25.3411	0.687878
				4	18.4094	0.359204	20.1672	0.413847	21.0256	0.477554	21.5533	0.514215	22.5178	0.545711	23.2867	0.52873	23.3378	0.512054	23.9433	0.620204
		Male	Duplex	1	24.5222	0.432054	27.2906	0.610164	28.6365	0.599881	29.9117	0.762043	30.8853	0.816709	32.6771	0.816933	32.465	0.832684	32.6872	0.91887
				2	23.3667	0.506076	26.1617	0.814399	27.3835	0.907731	28.6	1.13933	30.6076	1.24694	31.9171	1.27811	31.2018	1.10913	30.9653	1.14418
				3	23.83	0.419011	26.2028	0.458064	28.1144	0.630156	29.305	0.723823	31.3594	0.853965	32.7461	0.801783	31.9961	0.752258	32.5972	0.822323
				4	23.5211	0.418117	26.6111	0.638904	28.5928	0.727401	28.9711	0.735143	30.7706	0.980169	31.7317	0.983185	31.4444	0.976976	32.3428	1.04611
			Shoebox	1	22.6078	0.465698	24.9483	0.50595	26.3856	0.639775	27.1422	0.646226	28.5561	0.692408	29.0267	0.831967	28.965	0.698517	29.2533	0.731554
				2	24.0728	0.538617	26.6389	0.470827	28.0444	0.499823	28.9006	0.551321	30.0422	0.556412	30.55	0.446079	30.1239	0.392383	30.3011	0.438092
				3	22.9189	0.377414	25.1276	0.454358	27.0794	0.461189	28.3922	0.447791	29.7761	0.585271	31.3194	0.643358	30.9156	0.536159	31.5522	0.571176
				4	23.3622	0.491173	25.8411	0.554113	27.5467	0.545012	28.9833	0.649734	30.4178	0.713389	31.675	0.764058	30.6828	0.781008	32.005	0.779292
	A/J	Female	Duplex	1	18.4261	0.382144	20.9328	0.42532	21.8272	0.575118	22.0583	0.559095	23.9689	0.583962	25.3544	0.628226	23.4267	0.726277	24.9472	0.6994
				2	19.2378	0.402471	21.4144	0.476111	22.7611	0.625508	23.3678	0.649846	25.645	0.765064	26.81	0.786813	26.3222	0.784457	27.3478	0.77218
				3	18.9867	0.350616	21.3867	0.430628	22.2517	0.549351	23.0589	0.553023	25.1067	0.664885	25.8083	0.772625	25.5911	0.778739	26.56	0.799559
				4	18.3461	0.361904	20.6928	0.421597	21.3756	0.571145	22.075	0.459934	24.0567	0.482355	25.1106	0.545158	25.1461	0.554037	26.2233	0.521762
			Shoebox	1	18.6267	0.397526	21.5156	0.434148	22.9	0.537204	23.3683	0.542814	24.9556	0.642191	25.5167	0.652838	24.925	0.68269	25.8517	0.657556
				2	18.2811	0.368682	20.9311	0.471923	22.6056	0.673683	23.5533	0.732792	24.9389	0.804125	25.2833	0.73181	24.9106	0.758896	26.2867	0.856709
				3	19.6289	0.445634	21.8994	0.409997	23.5044	0.505665	24.005	0.641836	25.9394	0.669047	26.8161	0.730694	26.7778	0.702569	27.5317	0.754008
				4	18.5739	0.501021	21.1267	0.517076	22.3906	0.559788	22.9128	0.653075	24.1661	0.738974	25.2844	0.786091	25.2789	0.806524	25.8394	0.834608
		Male	Duplex	1	21.6339	0.606191	24.2567	0.681276	25.8372	0.722472	26.0239	0.71963	27.4406	0.810845	28.4406	0.926884	27.4911	0.780224	29.0922	0.874981
				2	22.6667	0.498118	24.9444	0.434928	26.0861	0.521793	26.4106	0.599502	27.7056	0.556635	28.4978	0.587935	27.6811	0.643118	28.6178	0.664546
				3	22.9689	0.327697	25.4212	0.442706	27.3012	0.650688	28.59	0.739857	30.3247	0.890244	31.4659	0.956346	31.1376	0.920026	32.4178	0.967643
				4	22.67	0.481623	25.5017	0.575504	27.275	0.854612	28.7324	0.884186	29.78	0.967787	31.2831	1.16079	31.5041	1.01899	32.9082	1.27173
			Shoebox	1	22.3456	0.251939	25.9606	0.320509	27.3739	0.462755	27.1333	0.527452	28.6028	0.483752	29.2644	0.450722	29.0178	0.407072	30.0922	0.414019
				2	21.6839	0.379832	24.8644	0.492499	26.86	0.646768	27.1978	0.747682	27.2753	0.692973	28.6167	0.955812	28.8178	0.951474	28.9029	0.813039
				3	22.3239	0.425423	24.9039	0.482786	27.275	0.443063	27.5922	0.588646	29.0872	0.618668	29.9567	0.555352	29.3672	0.541284	30.3128	0.671031
				4	22.4422	0.427474	25.3828	0.514211	27.245	0.739716	27.5718	0.619044	29.0206	0.717566	29.4459	0.750332	29.4924	0.785666	30.8044	1.01034
	BALB/cByJ	Female	Duplex	1	20.3756	0.244166	22.6167	0.30963	24.0612	0.443744	24.3589	0.423204	25.41	0.392777	26.2872	0.398051	25.7478	0.332539	26.3372	0.298746
				2	19.9889	0.334346	22.3439	0.376494	23.9667	0.367888	24.2339	0.386474	25.3811	0.444383	26.1483	0.428744	25.4461	0.397589	25.9978	0.446013
				3	20.095	0.282179	22.3167	0.286685	23.485	0.180584	24.0017	0.360689	24.845	0.437108	25.1622	0.391073	25.0533	0.326387	26.0494	0.351337
				4	19.97	0.250414	22.1217	0.310714	23.6418	0.236614	24.1217	0.310229	24.8106	0.333387	25.875	0.326503	24.8872	0.339073	25.1861	0.37904
			Shoebox	1	19.5278	0.272749	22.0767	0.323183	23.735	0.335575	24.0017	0.359459	25.4144	0.382825	25.8989	0.450719	25.19	0.319501	26.0967	0.300507
				2	20.1128	0.336021	22.6656	0.390419	23.9078	0.432553	24.4706	0.350775	25.3689	0.474061	25.55	0.473398	24.9644	0.392797	25.5883	0.432863
				3	20.04	0.329481	22.3306	0.354124	23.665	0.333302	24.1156	0.34964	24.6783	0.385748	25.5728	0.357471	25.2706	0.350247	25.3306	0.472724
				4	20.1978	0.356241	22.9417	0.438533	24.0711	0.337175	24.3789	0.452095	25.3144	0.378538	25.8761	0.453712	25.865	0.399155	26.5261	0.394625
		Male	Duplex	1	24.6106	0.491403	28.0544	0.516361	30.1211	0.50498	31.4972	0.487207	32.6117	0.547761	34.1111	0.541047	34.2676	0.619819	33.9882	0.516854
				2	24.7233	0.381764	28.1683	0.363466	30.205	0.362548	30.7589	0.42605	32.0178	0.464041	33.6972	0.421992	33.6144	0.397496	33.2844	0.450053
				3	24.8356	0.341761	27.9556	0.393714	29.7717	0.383731	30.7161	0.403887	31.9567	0.417402	33.1917	0.425848	33.3167	0.361913	32.9194	0.330533
				4	25.2678	0.391194	28.1639	0.449393	30.1656	0.472537	30.5339	0.686238	31.8233	0.590074	32.9167	0.586246	33.3267	0.524225	32.4489	0.511244
			Shoebox	1	24.3172	0.31442	27.5811	0.382738	29.4778	0.477407	30.9717	0.571368	31.9722	0.542208	32.9044	0.55425	33.4344	0.549518	33.3933	0.561123
				2	24.7928	0.347203	28.2772	0.417956	30.2344	0.466885	31.0372	0.507896	32.335	0.501685	33.6789	0.474195	33.6883	0.426156	33.7894	0.468641
				3	24.1828	0.331607	27.1811	0.355505	29.1511	0.406452	29.67	0.502903	30.665	0.479016	31.5994	0.519637	31.7944	0.695541	31.6189	0.635663
				4	24.815	0.358019	28.0189	0.430983	29.8211	0.409767	30.4122	0.43283	31.61	0.416933	32.4767	0.471769	32.8744	0.440848	32.36	0.403413
	C57BL/6J	Female	Duplex	1	20.0728	0.296758	22.0367	0.415852	23.0556	0.398078	23.3967	0.491678	24.8811	0.595678	26.3078	0.626014	26.2333	0.687203	26.8939	0.718922
				2	19.2572	0.234161	21.0606	0.325857	21.8567	0.392928	22.5306	0.507424	23.7706	0.543467	24.6161	0.57988	25.1444	0.60428	26.0083	0.558707
				3	19.2461	0.268966	21.1233	0.369994	22.47	0.428265	23.0822	0.434492	24.5633	0.51089	26.2222	0.630467	26.1689	0.559978	27.6078	0.617435
				4	19.1928	0.284061	21.0583	0.308946	21.9178	0.388711	22.3222	0.413305	23.3906	0.406174	25.0039	0.571497	25.3056	0.519468	26.6261	0.62406
			Shoebox	1	19.9372	0.239756	21.8144	0.25347	23.0744	0.371523	23.9839	0.347862	25.4483	0.472313	26.2756	0.635438	26.3644	0.529441	27.2556	0.668203
				2	19.4729	0.308795	21.6894	0.380999	22.2344	0.329198	23.7919	0.346908	25.52	0.507738	26.8288	0.580035	27.4818	0.618566	29.0011	0.821435
				3	19.3761	0.310088	21.2929	0.334014	21.9729	0.296933	22.7756	0.347246	24.1222	0.384834	25.0283	0.412579	25.555	0.419294	26.8717	0.484393
				4	19.34	0.276946	21.1433	0.231624	22.5806	0.255244	23.4712	0.28771	24.7283	0.331698	25.8783	0.430092	25.6933	0.41959	26.9689	0.464315
		Male	Duplex	1	25.7633	0.324731	29.0111	0.367912	30.7989	0.398554	31.9189	0.501749	33.4678	0.71217	34.9794	0.746231	34.8144	0.741852	35.2883	0.726441
				2	25.875	0.372601	29.4361	0.531094	31.7483	0.547238	32.6261	0.676068	34.1256	0.804002	35.7628	0.977273	36.0761	1.01229	36.4522	1.06587
				3	26.0006	0.394019	29.165	0.410568	30.9556	0.466991	32.2833	0.505758	33.8306	0.593487	35.2406	0.654576	35.4406	0.669249	35.8489	0.703407
				4	25.3489	0.509283	29.0767	0.492854	31.1333	0.507807	32.5283	0.547351	34.3422	0.743776	36.0189	0.766035	36.1333	0.896743	36.1883	0.898279
			Shoebox	1	26.7522	0.410055	29.7541	0.502399	32.2829	0.715252	33.6683	0.836352	34.8461	0.930566	35.7194	0.838754	35.7394	0.851028	36.4344	0.887488
				2	25.7772	0.428895	29.2756	0.510466	31.2717	0.717919	32.0329	0.736869	34.8294	0.968983	35.9022	0.946983	36.2789	1.08248	36.3259	1.04914
				3	26.3528	0.441087	30.2878	0.628869	32.5167	0.69515	33.8306	0.718013	35.3033	0.809162	36.8356	0.815057	36.6806	0.883899	37.48	0.945552
				4	25.3411	0.391513	28.6311	0.429972	30.7489	0.542604	32.2911	0.599977	33.8928	0.723098	34.7333	0.85994	35.0328	0.887508	35.655	0.931568
	DBA/2J	Female	Duplex	1	18.0278	0.519712	21.8556	0.485625	24.5061	0.603542	25.5711	0.589668	27.8282	0.86378	29.4262	0.879772	27.6256	0.823472	28.6288	0.892912
				2	18.2444	0.480475	21.4806	0.450553	23.7861	0.566074	25.0144	0.670228	26.7983	0.671933	28.7806	0.819318	27.8567	0.763577	28.93	0.830256
				3	19.0883	0.355547	22.77	0.452351	25.6567	0.6976	26.6883	0.890242	28.9133	1.0014	31.295	0.976878	30.215	0.931668	30.4306	0.899077
				4	19.175	0.339069	22.4489	0.439719	24.9947	0.686204	25.9306	0.736237	27.9367	0.789085	30.3317	0.807793	28.7517	0.869246	29.6456	0.757988
			Shoebox	1	19.4511	0.39023	22.8633	0.457457	25.2906	0.605967	26.7989	0.75783	29.1911	0.824882	30.9472	0.819474	29.5578	0.836834	30.9022	0.672768
				2	19.8371	0.402482	23.6383	0.625128	26.5633	0.766568	28.6578	1.0199	30.2489	0.973069	32.3872	1.08912	31.6333	1.05184	32.9917	1.07241
				3	19.7839	0.274522	23.6489	0.41635	26.3306	0.59282	28.4178	0.630636	30.8906	0.777037	33.2467	0.758179	32.205	0.706539	33.72	0.615843
				4	19.0394	0.386309	22.4183	0.643981	25.1711	0.714074	27.3961	0.877755	28.8806	1.01144	30.2406	0.886528	29.9989	0.999059	32.1928	1.03868
		Male	Duplex	1	22.3178	0.656527	26.6194	0.543063	29.2022	0.722273	31.2594	0.744829	32.9106	0.86069	33.94	1.03186	33.4639	1.06997	34.3756	1.12287
				2	22.5667	0.483055	26.1811	0.488098	29.0867	0.577794	30.3539	0.742893	32.8333	0.941158	33.26	0.99096	32.1528	1.07793	31.71	1.12303
				3	23.4844	0.794754	27.7294	0.802831	30.3328	0.83948	32.4678	1.05506	34.2433	0.997464	33.7567	1.09861	33.5167	1.07075	33.3511	1.20331
				4	23.0861	0.726388	27.6778	0.66752	29.8122	0.750989	32.3617	0.912917	33.5283	0.974018	33.2639	1.04544	32.3583	1.21852	33.5694	1.15124
			Shoebox	1	23.5094	0.421264	27.6789	0.514414	29.9156	0.66003	31.0161	0.739355	31.7061	0.641411	31.9489	0.819486	31.9861	0.861836	33.0611	0.923961
				2	24.145	0.556835	28.1272	0.828657	30.8	1.09142	31.6533	1.3567	32.4939	1.18194	32.2667	1.06047	32.0056	1.04446	31.9944	0.736569
				3	24.5222	0.515253	28.7694	0.628911	31.9056	0.67823	33.2994	1.12603	33.2811	0.949285	32.9222	1.08074	32.9311	0.998138	33.0456	1.13632
				4	23.525	0.545003	27.84	0.539542	31.185	0.806412	33.3806	0.78514	35.1406	0.775347	33.5289	0.830542	33.05	0.811969	33.07	0.787137
All values = mean ± SEM.
N = 16–18 for each strain/sex/cage/density group.
*Floor space per mouse (in2) for duplex, shoebox cages: Density group 1 (12.9, 13.0), Density group 2 (7.4, 7.8); Density group 3 (5.7, 5.6); Density group 4 (4.7, 4.9).
